# Supplementary material for: Programmed cell death-1 receptor-mediated regulation of Tbet+NK1.1− innate lymphoid cells within the tumor microenvironment
Source: Proc Natl Acad Sci U S A. 2023 Apr 25;120(18):e2216587120. doi: 10.1073/pnas.2216587120 (PMC10161089; doi:10.1073/pnas.2216587120)
Supplement: Supplementary file 4 — Dataset S03 (XLSX) [file pnas.2216587120.sd03.xlsx]

## Sheet: Sheet1
One-Way Anova Analysis with Turkeys Multiple Comparison Test for tumor volume.
Day 9
Cohorts	P value	Summary
Isotype Control vs anti-NK1.1	0.2765	ns
Isotype Control vs anti-PD-1	0.0062	**
Isotype Control vs anti-NK1.1+anti-PD-1	0.0953	ns
anti-NK1.1 vs anti-PD1	0.2826	ns
anti-NK1.1 vs anti-NK1.1+ anti-PD-1	0.9723	ns
anti-PD-1 vs anti-NK1.1+anti PD1	0.4211	ns
Day 10
Cohorts	P value	Summary
Isotype Control vs anti-NK1.1	0.0217	*
Isotype Control vs anti-PD-1	0.0001	***
Isotype Control vs anti-NK1.1+anti-PD-1	0.0024	**
anti-NK1.1 vs anti-PD1	0.1253	ns
anti-NK1.1 vs anti-NK1.1+ anti-PD-1	0.8993	ns
anti-PD-1 vs anti-NK1.1+anti PD1	0.2905	ns
Day 11
Cohorts	P value	Summary
Isotype Control vs anti-NK1.1	0.029	*
Isotype Control vs anti-PD-1	<0.0001	****
Isotype Control vs anti-NK1.1+anti-PD-1	0.0007	***
anti-NK1.1 vs anti-PD1	0.0688	ns
anti-NK1.1 vs anti-NK1.1+ anti-PD-1	0.5274	ns
anti-PD-1 vs anti-NK1.1+anti PD1	0.4652	ns
Day 12
Cohorts	P value	Summary
Isotype Control vs anti-NK1.1	0.2936	ns
Isotype Control vs anti-PD-1	<0.0001	****
Isotype Control vs anti-NK1.1+anti-PD-1	0.0005	***
anti-NK1.1 vs anti-PD1	0.0015	**
anti-NK1.1 vs anti-NK1.1+ anti-PD-1	0.0556	ns
anti-PD-1 vs anti-NK1.1+anti PD1	0.2145	ns
Day 13
Cohorts	P value	Summary
Isotype Control vs anti-NK1.1	0.2592	ns
Isotype Control vs anti-PD-1	<0.0001	****
Isotype Control vs anti-NK1.1+anti-PD-1	0.0012	**
anti-NK1.1 vs anti-PD1	0.0035	**
anti-NK1.1 vs anti-NK1.1+ anti-PD-1	0.1219	ns
anti-PD-1 vs anti-NK1.1+anti PD1	0.2141	ns
Day 14
Cohorts	P value	Summary
Isotype Control vs anti-NK1.1	0.8068	ns
Isotype Control vs anti-PD-1	<0.0001	****
Isotype Control vs anti-NK1.1+anti-PD-1	<0.0001	****
anti-NK1.1 vs anti-PD1	<0.0001	****
anti-NK1.1 vs anti-NK1.1+ anti-PD-1	0.0002	***
anti-PD-1 vs anti-NK1.1+anti PD1	0.3304	ns
Day 15
Cohorts	P value	Summary
Isotype Control vs anti-NK1.1	0.4476	ns
Isotype Control vs anti-PD-1	<0.0001	****
Isotype Control vs anti-NK1.1+anti-PD-1	<0.0001	****
anti-NK1.1 vs anti-PD1	<0.0001	****
anti-NK1.1 vs anti-NK1.1+ anti-PD-1	<0.0001	****
anti-PD-1 vs anti-NK1.1+anti PD1	0.075	ns
